# Supplementary material for: Functional Assays and Metagenomic Analyses Reveals Differences between the Microbial Communities Inhabiting the Soil Horizons of a Norway Spruce Plantation
Source: PLoS One. 2013 Feb 13;8(2):e55929. doi: 10.1371/journal.pone.0055929 (PMC3572175; doi:10.1371/journal.pone.0055929)
Supplement: Table S3 — CAZYME categories presenting significant differences between the two soil horizons. The table presents the relative distribution (%) of the sequences assigned in CAZYMES categories (GT, CBM, GH, PL and CE). The potential function of each CAZYME category is presented. (XLSX) [file pone.0055929.s003.xlsx]

## Sheet: Feuil1
	Mineral horizon	Organic horizon	Ratio MIN/ORG	Potentiel function
CBM category
CBM2	1.5	1.27	1.18155	Modules of approx. 100 residues and which are found in a large number of bacterial enzymes. The cellulose-binding function has been demonstrated in many cases. Several of these modules have been shown to also bind chitin or xylan.
CBM50	1.1	0.97	1.13077	Modules of approx. 50 residues found attached to various enzymes from families GH18, GH19, GH23, GH24, GH25 and GH73, i.e. enzymes cleaving either chitin or peptidoglycan. Binding to chitopentaose demonstrated in the case of Pteris ryukyuensis chitinase A [Ohnuma T et al. (2008) J. Biol. Chem. 283:5178-87 (PMID: 18083709)]. CBM50 modules are also found in a multitude of other enzymes targeting th…
CBM57	0.73	0.53	1.36937	Created from reading Schallus et al (2008) Mol Biol Cell. 19:3404-3414 [PMID: 18524852] and finding related domains attached to various glycosidases.
GT category
GT2	16.01	14.14	1.13227	cellulose synthase (EC 2.4.1.12); chitin synthase (EC 2.4.1.16); dolichyl-phosphate β-D-mannosyltransferase (EC 2.4.1.83); dolichyl-phosphate β-glucosyltransferase (EC 2.4.1.117); N-acetylglucosaminyltransferase (EC 2.4.1.-); N-acetylgalactosaminyltransferase (EC 2.4.1.-); hyaluronan synthase (EC 2.4.1.212); chitin oligosaccharide synthase (EC 2.4.1.-); β-1,3-glucan synthase (EC 2.4.1.34); β-1,4-…
GT4	12.59	10.78	1.1683	sucrose synthase (EC 2.4.1.13); sucrose-phosphate synthase (EC 2.4.1.14); α-glucosyltransferase (EC 2.4.1.52); lipopolysaccharide N-acetylglucosaminyltransferase (EC 2.4.1.56); GDP-Man α-mannosyltransferase (EC 2.4.1.-); 1,2-diacylglycerol 3-glucosyltransferase (EC 2.4.1.157); diglucosyl diacylglycerol synthase (EC 2.4.1.208); digalactosyldiacylglycerol synthase (EC 2.4.1.141); trehalose phosphor…
GT20	0.47	0.35	1.34558	α,α-trehalose-phosphate synthase [UDP-forming] (EC 2.4.1.15)
GT5	0.41	0.34	1.21102	UDP-Glc: glycogen glucosyltransferase (EC 2.4.1.11); ADP-Glc: starch glucosyltransferase (EC 2.4.1.21); NDP-Glc: starch glucosyltransferase (EC 2.4.1.242); UDP-Glc: α-1,3-glucan synthase (EC 2.4.1.183) UDP-Glc: α-1,4-glucan synthase (EC 2.4.1.-)
GH category			Ratio ORG/MIN
GH3	2.2	2.67	1.2136	β-glucosidase (EC 3.2.1.21); xylan 1,4-β-xylosidase (EC 3.2.1.37); β-N-acetylhexosaminidase (EC 3.2.1.52); glucan 1,3-β-glucosidase (EC 3.2.1.58); glucan 1,4-β-glucosidase (EC 3.2.1.74); exo-1,3-1,4-glucanase (EC 3.2.1.-); α-L-arabinofuranosidase (EC 3.2.1.55).
GH2	1.07	1.52	1.41958	β-galactosidase (EC 3.2.1.23) ; β-mannosidase (EC 3.2.1.25); β-glucuronidase (EC 3.2.1.31); mannosylglycoprotein endo-β-mannosidase (EC 3.2.1.152); exo-β-glucosaminidase (EC 3.2.1.165)
GH92	1.2	1.44	1.1993	mannosyl-oligosaccharide α-1,2-mannosidase (EC 3.2.1.113); mannosyl-oligosaccharide α-1,3-mannosidase (EC 3.2.1.-); mannosyl-oligosaccharide α-1,6-mannosidase (EC 3.2.1.-); α-mannosidase (EC 3.2.1.24); α-1,2-mannosidase (EC 3.2.1.-); α-1,3-mannosidase (EC 3.2.1.-); α-1,4-mannosidase (EC 3.2.1.-)
GH78	1.11	1.37	1.23599	α-L-rhamnosidase (EC 3.2.1.40)
GH43	0.59	0.84	1.41761	β-xylosidase (EC 3.2.1.37); β-1,3-xylosidase (EC 3.2.1.-); α-L-arabinofuranosidase (EC 3.2.1.55); arabinanase (EC 3.2.1.99); xylanase (EC 3.2.1.8); galactan 1,3-β-galactosidase (EC 3.2.1.145)
GH16	0.57	0.69	1.19597	xyloglucan:xyloglucosyltransferase (EC 2.4.1.207); keratan-sulfate endo-1,4-β-galactosidase (EC 3.2.1.103); endo-1,3-β-glucanase (EC 3.2.1.39); endo-1,3(4)-β-glucanase (EC 3.2.1.6); licheninase (EC 3.2.1.73); β-agarase (EC 3.2.1.81); κ-carrageenase (EC 3.2.1.83); xyloglucanase (EC 3.2.1.151); endo-β-1,3-galactanase (EC 3.2.1.-); β-porphyranase (EC 3.2.1.178)
GH29	0.37	0.56	1.51958	sα-L-fucosidase (EC 3.2.1.51)
GH39	0.43	0.56	1.3082	α-L-iduronidase (EC 3.2.1.76); β-xylosidase (EC 3.2.1.37).
GH51	0.29	0.46	1.5636	exo-β-1,3-glucanase (EC 3.2.1.58); endo-β-1,3-glucanase (EC 3.2.1.39).
GH36	0.32	0.45	1.41118	α-galactosidase (EC 3.2.1.22); α-N-acetylgalactosaminidase (EC 3.2.1.49); stachyose synthase (EC 2.4.1.67); raffinose synthase (EC 2.4.1.82)
GH28	0.17	0.38	2.26362	polygalacturonase (EC 3.2.1.15); exo-polygalacturonase (EC 3.2.1.67); exo-polygalacturonosidase (EC 3.2.1.82); rhamnogalacturonase (EC 3.2.1.171); endo-xylogalacturonan hydrolase (EC 3.2.1.-); rhamnogalacturonan α-L-rhamnopyranohydrolase (EC 3.2.1.40)
GH9	0.2	0.37	1.84675	chitosanase (EC 3.2.1.132); cellulase (EC 3.2.1.4); licheninase (EC 3.2.1.73); endo-1,4-β-xylanase (EC 3.2.1.8); reducing-end-xylose releasing exo-oligoxylanase (EC 3.2.1.156)
GH55	0.22	0.37	1.69905	α-L-arabinofuranosidase (EC 3.2.1.55); endoglucanase (EC 3.2.1.4)
GH35	0.18	0.36	1.97586	β-galactosidase (EC 3.2.1.23); exo-β-glucosaminidase (EC 3.2.1.165)
GH27	0.25	0.33	1.3225	α-galactosidase (EC 3.2.1.22); α-N-acetylgalactosaminidase (EC 3.2.1.49); isomalto-dextranase (EC 3.2.1.94); β-L-arabinopyranosidase (EC 3.2.1.88)
GH95	0.13	0.25	1.89152	α-1,2-L-fucosidase (EC 3.2.1.63); α-L-fucosidase (EC 3.2.1.51)
GH106	0.14	0.25	1.766	α-L-rhamnosidase (EC 3.2.1.40)
GH42	0.13	0.22	1.75401	β-galactosidase (EC 3.2.1.23)
GH105	0.11	0.21	1.90888	unsaturated rhamnogalacturonyl hydrolase (EC 3.2.1.172)
GH8	0.11	0.2	1.81926	endoglucanase (EC 3.2.1.4); cellobiohydrolase (EC 3.2.1.91); β-glucosidase (EC 3.2.1.21); exo-β-glucosaminidase (EC 3.2.1.165)
GH103	0.14	0.2	1.41185	peptidoglycan lytic transglycosylase (EC 3.2.1.-)
